# Supplementary material for: Comparison of the Intestinal Microbiome of Italian Patients with Multiple Sclerosis and Their Household Relatives
Source: Life (Basel). 2021 Jun 26;11(7):620. doi: 10.3390/life11070620 (PMC8307959; doi:10.3390/life11070620)
Supplement: Supplementary file 1 [file life-11-00620-s001.zip]

Archive with 1 entries (1 files):
- life-1248362-supplementary.pdf
